# Supplementary material for: Assessing Motivations and Channels for Nutritional Information Verification in Spanish University Communities
Source: Int J Environ Res Public Health. 2025 Feb 28;22(3):357. doi: 10.3390/ijerph22030357 (PMC11942194; doi:10.3390/ijerph22030357)
Supplement: Supplementary file 1 [file ijerph-22-00357-s001.zip]

Archive with 1 entries (1 files):
- ijerph-3455307-supplementary.pdf
